# Supplementary material for: Varespladib in the Treatment of Snakebite Envenoming: Development History and Preclinical Evidence Supporting Advancement to Clinical Trials in Patients Bitten by Venomous Snakes
Source: Toxins (Basel). 2022 Nov 11;14(11):783. doi: 10.3390/toxins14110783 (PMC9695340; doi:10.3390/toxins14110783)
Supplement: Supplementary file 1 [file toxins-14-00783-s001.zip]

Archive with 2 entries (2 files):
- Supplement File S1_Listing by snake venom tested with Varespladib with Links to Abstracts.xlsx
- Supplement File S2_Conversion of Varespladib-HCl to Varespladib-Na.pdf
