# Supplementary material for: Varespladib in the Treatment of Snakebite Envenoming: Development History and Preclinical Evidence Supporting Advancement to Clinical Trials in Patients Bitten by Venomous Snakes
Source: Toxins (Basel). 2022 Nov 11;14(11):783. doi: 10.3390/toxins14110783 (PMC9695340; doi:10.3390/toxins14110783)
Supplement: Supplementary file 1 [file toxins-14-00783-s001.zip › Supplement File S1_Listing by snake venom tested with Varespladib with Links to Abstracts.xlsx]

## Sheet: List by snake venom (Nov 22) 
Venom Count	SPECIES/VENOM	COMMON NAME (LINKED TO SNAKE IMAGE)	GEOGRAPHY	WHO Major=1 Minor=2	AUTHOR / DATE	MANUSCRIPT TITLE (LINKED TO ABSTRACT)	VENOMS/TOXINS TESTED
1	Acanthophis antarcticus	COMMON DEATH ADDER	Australia, PNG	1	Lewin et al. 2016	Varespladib (LY315920) Appears to Be a Potent, Broad-Spectrum, Inhibitor of Snake Venom Phospholipase A2 and a Possible Pre-Referral Treatment for Envenomation	28 venoms
2	Agkistrodon blomhofﬁi brevicaudus	MAMUSHI	Southeast Asia, Japan	1	Lewin et al. 2016	Varespladib (LY315920) Appears to Be a Potent, Broad-Spectrum, Inhibitor of Snake Venom Phospholipase A2 and a Possible Pre-Referral Treatment for Envenomation	28 venoms
3	Agkistrodon contortrix	COPPERHEAD	North America	1	Lewin et al. 2016	Varespladib (LY315920) Appears to Be a Potent, Broad-Spectrum, Inhibitor of Snake Venom Phospholipase A2 and a Possible Pre-Referral Treatment for Envenomation	28 venoms
4	Agkistrodon halys	SIBERIAN PIT VIPER, ASIATIC MOCCASIN, MONGOLIAN PIT VIPER	Asia, Central Asia	1	Wang et al. 2018	Exploration of the Inhibitory Potential of Varespladib for Snakebite Envenomation	D. acutus, A. halys, B. multicinctus, N. atra
5	Agkistrodon piscivorus	COTTONMOUTH	North America	1	Lewin et al. 2016	Varespladib (LY315920) Appears to Be a Potent, Broad-Spectrum, Inhibitor of Snake Venom Phospholipase A2 and a Possible Pre-Referral Treatment for Envenomation	28 venoms
6	Bitis arietans	PUFF ADDER	Africa, South Asia, Central America	1	Xie et al. 2018	Neutralizing Effects of Small Molecule Inhibitors and Metal Chelators on Coagulopathic Viperinae Snake Venom Toxins	Echis carinatus, Echis ocellatus, Daboia russelii, Bitis arietans
					Albulescu et al. 2020	A therapeutic combination of two small molecule toxin inhibitors provides pancontinental preclinical efficacy against viper snakebite	Echis ocellatus, Echis carinatus, Bothrops asper, Bitis arietans, D. russelii
7	Bitis atropos	MOUNTAIN ADDER	Africa	1	Youngman et al. 2020	Varespladib (LY315920) neutralises phospholipase A2 mediated prothrombinase-inhibition induced by Bitis snake venoms	Bitis cornuta, Bitis xeropaga, Bitis atropos, Bitis caudalis
8	Bitis caudalis	HORNED VIPER	Africa	2?	Youngman et al. 2020	Varespladib (LY315920) neutralises phospholipase A2 mediated prothrombinase-inhibition induced by Bitis snake venoms	Bitis cornuta, Bitis xeropaga, Bitis atropos, Bitis caudalis
9	Bitis cornuta	MANY HORNED VIPER	Africa	2	Youngman et al. 2020	Varespladib (LY315920) neutralises phospholipase A2 mediated prothrombinase-inhibition induced by Bitis snake venoms	Bitis cornuta, Bitis xeropaga, Bitis atropos, Bitis caudalis
10	Bitis gabonica	GABOON VIPER	Africa	1	Lewin et al. 2016	Varespladib (LY315920) Appears to Be a Potent, Broad-Spectrum, Inhibitor of Snake Venom Phospholipase A2 and a Possible Pre-Referral Treatment for Envenomation	28 venoms
11	Bitis xeropaga	DESERT MOUNTAIN ADDER	South West Africa	2	Youngman et al. 2020	Varespladib (LY315920) neutralises phospholipase A2 mediated prothrombinase-inhibition induced by Bitis snake venoms	Bitis cornuta, Bitis xeropaga, Bitis atropos, Bitis caudalis
12	Bothrops asper	LANCEHEAD VIPER, FER DE LANCE	South America	1	Lewin et al. 2016	Varespladib (LY315920) Appears to Be a Potent, Broad-Spectrum, Inhibitor of Snake Venom Phospholipase A2 and a Possible Pre-Referral Treatment for Envenomation	28 venoms
					Bryan-Quirós et al. 2019	Neutralizing properties of LY315920 toward snake venom group I and II myotoxic phospholipases A2	P. colletti, B. asper
					Albulescu et al. 2020	A therapeutic combination of two small molecule toxin inhibitors provides pancontinental preclinical efficacy against viper snakebite	Echis ocellatus, Echis carinatus, Bothrops asper, Bitis arietans, D. russelii
					Xie et al. 2020	Varespladib Inhibits the Phospholipase A2 and Coagulopathic Activities of Venom Components from Hemotoxic Snakes	B. asper, C. rhodostoma, D. acutus, D. russelii, E. carinatus, E. ocellatus, O. scutellatus
13	Bothrops jararaca	JARARACA	South America	1	Lewin et al. 2016	Varespladib (LY315920) Appears to Be a Potent, Broad-Spectrum, Inhibitor of Snake Venom Phospholipase A2 and a Possible Pre-Referral Treatment for Envenomation	28 venoms
14	Bothrops moojeni	BRAZILLIAN LANCEHEAD	South America	1	Salvador et al. 2019	Structural basis for phospholipase A2-like toxin inhibition by the synthetic compound Varespladib (LY315920)	B. moojeni
					Salvador et al. 2021	The synthetic varespladib molecule is a multi-functional inhibitor for PLA 2 and PLA 2-like ophidic toxins	B. moojeni
					Barbosa et al. 2021	Quantum Biochemical Investigation of Lys49-PLA2 from Bothrops moojeni	B. moojeni
15	Bungarus multicinctus	MANY-BANDED KRAIT	China, Taiwan	1	Wang et al. 2018	Exploration of the Inhibitory Potential of Varespladib for Snakebite Envenomation.	D. acutus, A. halys, B. multicinctus, N. atra
					Tan et al. 2021	Varespladib (LY315920) rescued mice from fatal neurotoxicity 1 caused by venoms of five major Asiatic kraits (Bungarus spp.) in an experimental envenoming and rescue model	B. caeruleus, B. candidus, B. fasciatus, B. multicinctus, B. sindanus
16	Bungarus caeruleus	COMMON KRAIT	India, Asia	1	Tan et al. 2021	Varespladib (LY315920) rescued mice from fatal neurotoxicity 1 caused by venoms of five major Asiatic kraits (Bungarus spp.) in an experimental envenoming and rescue model	B. caeruleus, B. candidus, B. fasciatus, B. multicinctus, B. sindanus
					Lewin et al. 2016	Varespladib (LY315920) Appears to Be a Potent, Broad-Spectrum, Inhibitor of Snake Venom Phospholipase A2 and a Possible Pre-Referral Treatment for Envenomation	28 venoms
17	Bungarus fasciatus	BANDED KRAIT	India, Asia	1	Lewin et al. 2016	Varespladib (LY315920) Appears to Be a Potent, Broad-Spectrum, Inhibitor of Snake Venom Phospholipase A2 and a Possible Pre-Referral Treatment for Envenomation	28 venoms
					Gutiérrez et al. 2020	Varespladib (LY315920) and Methyl Varespladib (LY333013) Abrogate or Delay Lethality Induced by Presynaptically Acting Neurotoxic Snake Venoms	B. fasciatus, C.d. terrificus, N. scutatus, O. scutellatus
					Tan et al. 2021	Varespladib (LY315920) rescued mice from fatal neurotoxicity 1 caused by venoms of five major Asiatic kraits (Bungarus spp.) in an experimental envenoming and rescue model	B. caeruleus, B. candidus , B. fasciatus,B. multicinctus , B. sindanus
18	Bungarus candidus	BLUE KRAIT	Southeast Asia	1	Tan et al. 2021	Varespladib (LY315920) rescued mice from fatal neurotoxicity 1 caused by venoms of five major Asiatic kraits (Bungarus spp.) in an experimental envenoming and rescue model	B. caeruleus, B. candidus, B. fasciatus, B. multicinctus, B. sindanus
19	Bungarus sindanus	SIND KRAIT	Pakistan, India	1	Tan et al. 2021	Varespladib (LY315920) rescued mice from fatal neurotoxicity 1 caused by venoms of five major Asiatic kraits (Bungarus spp.) in an experimental envenoming and rescue model	B. caeruleus, B. candidus , B. fasciatus, B. multicinctus, B. sindanus
20	Calloselasma rhodostoma	MALAYAN PIT VIPER	Southeast Asia	1	Lewin et al. 2016	Varespladib (LY315920) Appears to Be a Potent, Broad-Spectrum, Inhibitor of Snake Venom Phospholipase A2 and a Possible Pre-Referral Treatment for Envenomation	28 venoms
					Xie et al. 2020	Varespladib Inhibits the Phospholipase A2 and Coagulopathic Activities of Venom Components from Hemotoxic Snakes	B. asper, C. rhodostoma, D. acutus, D. russelii, E. carinatus, E. ocellatus, O. scutellatus
					Xie et al. 2022	Erythrocyte haemotoxicity profiling of snake venom toxins after nanofractionation	C. rhodostoma, D. russelli, N. mossambica, N.nigricollis, N. pallida
21	Crotalus adamanteus	EASTERN DIAMONDBACK RATTLESNAKE	North America	1	Lewin et al. 2016	Varespladib (LY315920) Appears to Be a Potent, Broad-Spectrum, Inhibitor of Snake Venom Phospholipase A2 and a Possible Pre-Referral Treatment for Envenomation	28 venoms
22	Crotalus atrox	WESTERN DIAMONDBACK RATTLESNAKE	North America	1	Lewin et al. 2016	Varespladib (LY315920) Appears to Be a Potent, Broad-Spectrum, Inhibitor of Snake Venom Phospholipase A2 and a Possible Pre-Referral Treatment for Envenomation	28 venoms
23	Crotalus durissus terrificus	CENTRAL AMERICAN RATTLESNAKE	South America	1	Lewin et al. 2016	Varespladib (LY315920) Appears to Be a Potent, Broad-Spectrum, Inhibitor of Snake Venom Phospholipase A2 and a Possible Pre-Referral Treatment for Envenomation	28 venoms
					Gutierrez et al. 2020	Varespladib (LY315920) and Methyl Varespladib (LY333013) Abrogate or Delay Lethality Induced by Presynaptically Acting Neurotoxic Snake Venoms	B. fasciatus, C.d. terrificus, N. scutatus, O. scutellatus
					Maciel et al. 2021	Varespladib (LY315920) prevents neuromuscular blockage and myotoxicity induced by crotoxin on mouse neuromuscular preparations	C. d. terrificus
					de Souza et al. 2022	Effect of the phospholipase A2 inhibitor Varespladib, and its synergism with crotalic antivenom, on the neuromuscular blockade induced by Crotalus durissus terrificus venom (with and without crotamine) in mouse neuromuscular preparations	C. d. terrificus
24	Crotalus scutulatus	MOJAVE GREEN RATTLESNAKE	North America	1	Lewin et al. 2016	Varespladib (LY315920) Appears to Be a Potent, Broad-Spectrum, Inhibitor of Snake Venom Phospholipase A2 and a Possible Pre-Referral Treatment for Envenomation	28 venoms
25	Daboia (vipera) russelli	RUSSELL'S VIPER	India, Asia	1	Albulescu et al. 2020	A therapeutic combination of two small molecule toxin inhibitors provides pancontinental preclinical efficacy against viper snakebite	Echis ocellatus, Echis carinatus, Bothrops asper, Bitis arietans, D. russelii
					Xie et al. 2020	Varespladib Inhibits the Phospholipase A2 and Coagulopathic Activities of Venom Components from Hemotoxic Snakes	B. asper, C. rhodostoma, D. acutus, D. russelii, E. carinatus, E. ocellatus, O. scutellatus
					Xie et al. 2020	Neutralizing Effects of Small Molecule Inhibitors and Metal Chelators on Coagulopathic Viperinae Snake Venom Toxins	Echis carinatus, Echis ocellatus, D.russelii, Bitis arietans
					Alangode et al. 2020	Sodium oleate, arachidonate, and linoleate enhance fibrinogenolysis by Russell's viper venom proteinases and inhibit FXIIIa; a role for phospholipase A 2 in venom induced consumption coagulopathy	D. russelii
					Xie et al. 2022	Erythrocyte haemotoxicity profiling of snake venom toxins after nanofractionation	C. rhodostoma, D. russelli, N. mossambica, N.nigricollis, N. pallida
26	Dendroaspis angusticeps	GREEN MAMBA		1	Arrahamn et al. 2022	A Combined Bioassay and Nanofractionation Approach to Investigate the Anticoagulant Toxins of Mamba and Cobra Venoms and Their Inhibition by Varespladib	Naja, Hemachatus, Dendroaspis
27	Dendroaspis polylepis	BLACK MAMBA	Africa	1	Lewin et al. 2016	Varespladib (LY315920) Appears to Be a Potent, Broad-Spectrum, Inhibitor of Snake Venom Phospholipase A2 and a Possible Pre-Referral Treatment for Envenomation	28 venoms
					Arrahamn et al. 2022	A Combined Bioassay and Nanofractionation Approach to Investigate the Anticoagulant Toxins of Mamba and Cobra Venoms and Their Inhibition by Varespladib	Naja, Hemachatus, Dendroaspis
28	Diengkistrodon acutus	SHARP-NOSED VIPER	China, Taiwan	1	Wang et al. 2018	Exploration of the Inhibitory Potential of Varespladib for Snakebite Envenomation.	D. acutus, A. halys, B. multicinctus, N. atra
					Xiao et al. 2018	Inactivation of Venom PLA₂ Alleviates Myonecrosis and Facilitates Muscle Regeneration in Envenomed Mice: A Time Course Observation	D. acutus
29	Echis carinatus	SAW SCALE VIPER	India, Pakistan	1	Lewin et al. 2016	Varespladib (LY315920) Appears to Be a Potent, Broad-Spectrum, Inhibitor of Snake Venom Phospholipase A2 and a Possible Pre-Referral Treatment for Envenomation	28 venoms
					Albulescu et al. 2020	A therapeutic combination of two small molecule toxin inhibitors provides pancontinental preclinical efficacy against viper snakebite	Echis ocellatus, Echis carinatus, Bothrops asper, Bitis arietans, D. russelii
					Xie et al. 2020	Varespladib Inhibits the Phospholipase A2 and Coagulopathic Activities of Venom Components from Hemotoxic Snakes	B. asper, C. rhodostoma, D. acutus, D. russelii, E. carinatus, E. ocellatus, O. scutellatus
					Xie et al. 2020	Neutralizing Effects of Small Molecule Inhibitors and Metal Chelators on Coagulopathic Viperinae Snake Venom Toxins	Echis carinatus, Echis ocellatus, Daboia russelii, Bitis arietans
30	Echis ocellatus	WEST AFRICAN CARPET VIPER	Africa	1	Xie et al. 2020	Varespladib Inhibits the Phospholipase A2 and Coagulopathic Activities of Venom Components from Hemotoxic Snakes	B. asper, C. rhodostoma, D. acutus, D. russelii, E. carinatus, E. ocellatus, O. scutellatus
					Xie et al. 2020	Neutralizing Effects of Small Molecule Inhibitors and Metal Chelators on Coagulopathic Viperinae Snake Venom Toxins	Echis carinatus, Echis ocellatus, Daboia russelii, Bitis arietans
31	Hemachatus haemachatus	SPITTING COBRA		1	Arrahamn et al. 2022	A Combined Bioassay and Nanofractionation Approach to Investigate the Anticoagulant Toxins of Mamba and Cobra Venoms and Their Inhibition by Varespladib	Naja, Hemachatus, Dendroaspis
32	Laticauda semifasciata	FLAT TAIL SEA SNAKE	Pacific Ocean	__	Lewin et al. 2016	Varespladib (LY315920) Appears to Be a Potent, Broad-Spectrum, Inhibitor of Snake Venom Phospholipase A2 and a Possible Pre-Referral Treatment for Envenomation	28 venoms
33	Lachesis muta rhombeata	SOUTH AMERICAN BUSHMASTER	South America	1	Gutierres et al. 2022	Action of Varespladib (LY-315920), a Phospholipase A2 Inhibitor, on the Enzymatic, Coagulant and Haemorrhagic Activities of Lachesis muta rhombeata (South-American Bushmaster) Venom	Lachesis muta rhombeata
34	Micrurus corallinus	PAINTED CORAL SNAKE	South America	2	Silva-Carvalho et al. 2021	In vivo treatment with varespladib, a phospholipase A2 inhibitor, prevents the peripheral neurotoxicity and systemic disorders induced by Micrurus corallinus (coral snake) venom in rats	Micrurus corallinus
35	Micrurus dumerilii carinicauda	CORAL SNAKE	South America	2	Silva-Carvalho et al. 2022	Partial efficacy of a Brazilian coralsnake antivenom and varespladib in neutralizing distinct toxic effects induced by sublethal Micrurus dumerilii carinicauda envenoming in rats	M.d. carinacauda
36	Micrurus fulvius	EASTERN CORAL SNAKE	North America	2	Lewin et al. 2016	Varespladib (LY315920) Appears to Be a Potent, Broad-Spectrum, Inhibitor of Snake Venom Phospholipase A2 and a Possible Pre-Referral Treatment for Envenomation	28 venoms
					Lewin et al. 2018	Delayed LY333013 (Oral) and LY315920 (Intravenous) Reverse Severe Neurotoxicity and Rescue Juvenile Pigs from Lethal Doses of Micrurus fulvius (Eastern Coral Snake) Venom	M. fulvius
					Dashevsky et al. 2021	Anticoagulant Micrurus venoms: Targets and neutralization	M. fulvius, M. ibiboboca, M. laticollaris, M. obscurus, M. tener
37	Micrurus ibiboboca	CAATINGA CORAL SNAKE	South America	2	Dashevsky et al. 2021	Anticoagulant Micrurus venoms: Targets and neutralization	M. fulvius, M. ibiboboca, M. laticollaris, M. obscurus, M. tener
38	Micrurus laticollaris	DOUBLE COLLAR CORAL SNAKE	North America	2	Dashevsky et al. 2021	Anticoagulant Micrurus venoms: Targets and neutralization	M. fulvius, M. ibiboboca, M. laticollaris, M. obscurus, M. tener
39	Micrurus obscurus	BLACK NECK CORAL SNAKE, BOLIVIAN CORAL SNAKE	South America	2	Dashevsky et al. 2021	Anticoagulant Micrurus venoms: Targets and neutralization	M. fulvius, M. ibiboboca, M. laticollaris, M. obscurus, M. tener
40	Micrurus tener	TEXAS CORAL SNAKE	North America	2	Dashevsky et al. 2021	Anticoagulant Micrurus venoms: Targets and neutralization	M. fulvius, M. ibiboboca, M. laticollaris, M. obscurus, M. tener
41	Naja mossambica	MOZAMBIQUE SPITTING COBRA	Africa	1	Bittenbinder et al. 2018	Coagulotoxic Cobras: Clinical Implications of Strong Anticoagulant Actions of African Spitting Naja Venoms That Are Not Neutralised by Antivenom but Are by LY315920 (Varespladib)	N. mossambica, N. nigricincta, N. nigricollis, N. pallida
					Xie et al. 2022	Erythrocyte haemotoxicity profiling of snake venom toxins after nanofractionation	C. rhodostoma, D. russelli, N. mossambica, N.nigricollis, N . Pallida
42	Naja atra	CHINESE COBRA	China, Taiwan	1	Lewin et al. 2016	Varespladib (LY315920) Appears to Be a Potent, Broad-Spectrum, Inhibitor of Snake Venom Phospholipase A2 and a Possible Pre-Referral Treatment for Envenomation	28 venoms
					Wang et al. 2018	Exploration of the Inhibitory Potential of Varespladib for Snakebite Envenomation.	D. acutus, A. halys, B. multicinctus, N. atra
43	Naja haje	EGYPTIAN COBRA		1	Hall et al. 2022	Repurposed drugs and their combinations prevent morbidity-inducing dermonecrosis caused by diverse cytotoxic snake venoms	B. arietans, B. asper, C. atrox, C. rhodostoma, E. carinatus, E. ocellatus, N. nigricollis, N. pallida, D. russelii, B. asper, C. atrox, C. rhodostoma, E. carinatus, E. ocellatus, N. haje
					Arrahamn et al. 2022	A Combined Bioassay and Nanofractionation Approach to Investigate the Anticoagulant Toxins of Mamba and Cobra Venoms and Their Inhibition by Varespladib	Naja, Hemachatus, Dendroaspis
44	Naja kaouthia	MONOCLED COBRA	India, Asia	1	Lewin et al. 2016	Varespladib (LY315920) Appears to Be a Potent, Broad-Spectrum, Inhibitor of Snake Venom Phospholipase A2 and a Possible Pre-Referral Treatment for Envenomation	28 venoms
45	Naja naja	SPECTACLED OR INDIAN COBRA	India	1	Lewin et al. 2016	Varespladib (LY315920) Appears to Be a Potent, Broad-Spectrum, Inhibitor of Snake Venom Phospholipase A2 and a Possible Pre-Referral Treatment for Envenomation	28 venoms
46	Naja nigricincta	ZEBRA SPITTING COBRA	Africa	1	Bittenbinder et al. 2018	Coagulotoxic Cobras: Clinical Implications of Strong Anticoagulant Actions of African Spitting Naja Venoms That Are Not Neutralised by Antivenom but Are by LY315920 (Varespladib)	N. mossambica, N. nigricincta, N. nigricollis, N. pallida
47	Naja nigricollis	BLACK NECKED SPITTING COBRA	Africa	1	Bittenbinder et al. 2018	Coagulotoxic Cobras: Clinical Implications of Strong Anticoagulant Actions of African Spitting Naja Venoms That Are Not Neutralised by Antivenom but Are by LY315920 (Varespladib)	N. mossambica, N. nigricincta, N. nigricollis, N. pallida
					Xie et al. 2022	Erythrocyte haemotoxicity profiling of snake venom toxins after nanofractionation	C. rhodostoma, D. russelli, N. mossambica, N.nigricollis, N. pallida
48	Naja pallida	RED SPITTING COBRA	Africa	1	Bittenbinder et al. 2018	Coagulotoxic Cobras: Clinical Implications of Strong Anticoagulant Actions of African Spitting Naja Venoms That Are Not Neutralised by Antivenom but Are by LY315920 (Varespladib)	N. mossambica, N. nigricincta, N. nigricollis, N. pallida
					Arrahamn et al. 2022	A Combined Bioassay and Nanofractionation Approach to Investigate the Anticoagulant Toxins of Mamba and Cobra Venoms and Their Inhibition by Varespladib	Naja, Hemachatus, Dendroaspis
					Xie et al. 2022	Erythrocyte haemotoxicity profiling of snake venom toxins after nanofractionation	C. rhodostoma, D. russelli, N. mossambica, N.nigricollis, N. pallida
49	Notechis scutatus scutatus	AUSTRALIAN TIGER SNAKE	Australia	1	Lewin et al. 2016	Varespladib (LY315920) Appears to Be a Potent, Broad-Spectrum, Inhibitor of Snake Venom Phospholipase A2 and a Possible Pre-Referral Treatment for Envenomation	28 venoms
					Gutiérrez et al. 2020	Varespladib (LY315920) and Methyl Varespladib (LY333013) Abrogate or Delay Lethality Induced by Presynaptically Acting Neurotoxic Snake Venoms	B. fasciatus, C.d. terrificus, N. scutatus, O. scutellatus
50	Ophiophagus hannah	KING COBRA	India, Asia	2	Lewin et al. 2016	Varespladib (LY315920) Appears to Be a Potent, Broad-Spectrum, Inhibitor of Snake Venom Phospholipase A2 and a Possible Pre-Referral Treatment for Envenomation	28 venoms
51	Oxyuranus scutellatus	COASTAL TAIPAN	Australia, PNG	1	Lewin et al. 2016	Varespladib (LY315920) Appears to Be a Potent, Broad-Spectrum, Inhibitor of Snake Venom Phospholipase A2 and a Possible Pre-Referral Treatment for Envenomation	28 venoms
					Lewin et al. 2016	Delayed Oral LY333013 Rescues Mice from Highly Neurotoxic, Lethal Doses of Papuan Taipan (Oxyuranus scutellatus) Venom	O. scutellatus
					Gutiérrez et al. 2020	Varespladib (LY315920) and Methyl Varespladib (LY333013) Abrogate or Delay Lethality Induced by Presynaptically Acting Neurotoxic Snake Venoms	B. fasciatus, C.d. terrificus, N. scutatus, O. scutellatus
					Xie et al. 2020	Varespladib Inhibits the Phospholipase A2 and Coagulopathic Activities of Venom Components from Hemotoxic Snakes	B. asper, C. rhodostoma, D. acutus, D. russelii, E. carinatus, E. ocellatus, O. scutellatus
					Olivera et al. 2020	Varespladib (LY315920) inhibits neuromuscular blockade induced by Oxyuranus scutellatus venom in a nerve-muscle preparation	O. scutellatus
52	Protobothrops mucrosquamatus	BROWN SPOTTED PIT VIPER	Asia, Southeast Asia	2	Liu et al. 2020	Snake venom proteome of Protobothrops mucrosquamatus in Taiwan: Delaying venom-induced lethality in a rodent model by inhibition of phospholipase A2 activity with varespladib.	P. mucrosquamatus
53	Pseudechis australis	MULGA SNAKE	Australia	1	Lewin et al. 2016	Varespladib (LY315920) Appears to Be a Potent, Broad-Spectrum, Inhibitor of Snake Venom Phospholipase A2 and a Possible Pre-Referral Treatment for Envenomation	28 venoms
54	Pseudechis colletti	COLLETT'S BLACK SNAKE	Australia	2	Bryan-Quirós et al. 2019	Neutralizing properties of LY315920 toward snake venom group I and II myotoxic phospholipases A2	P. colletti, B. asper
					Zdenek et al. 2020	Anticoagulant activity of black snake (Elapidae: Pseudechis) venoms: Mechanisms, potency, and antivenom efficacy	P. colletti
55	Pseudonaja affinis	DUGITE	Australia	1	Vuong et al. 2021	Role of Phospholipases A2 in Vascular Relaxation and Sympatholytic Effects of Five Australian Brown Snake, Pseudonaja spp., Venoms in Rat Isolated Tissues	P. affinis, P. aspidorhyncha, P. inframacula, P. nuchalis, P. textilis
56	Pseudonaja aspidorhyncha	STRAP-SNOUTED BROWN SNAKE	Australia	__	Vuong et al. 2021	Role of Phospholipases A2 in Vascular Relaxation and Sympatholytic Effects of Five Australian Brown Snake, Pseudonaja spp., Venoms in Rat Isolated Tissues	P. affinis, P. aspidorhyncha, P. inframacula, P. nuchalis, P. textilis
57	Pseudonaja inframacula	PENINSULA BROWN SNAKE	Australia	__	Vuong et al. 2021	Role of Phospholipases A2 in Vascular Relaxation and Sympatholytic Effects of Five Australian Brown Snake, Pseudonaja spp., Venoms in Rat Isolated Tissues	P. affinis, P. aspidorhyncha, P. inframacula, P. nuchalis, P. textilis
58	Pseudonaja nuchalis	NORTHERN BROWN SNAKE	Australia	1	Vuong et al. 2021	Role of Phospholipases A2 in Vascular Relaxation and Sympatholytic Effects of Five Australian Brown Snake, Pseudonaja spp., Venoms in Rat Isolated Tissues	P. affinis, P. aspidorhyncha, P. inframacula, P. nuchalis, P. textilis
58	Pseudonaja textilis	EASTERN BROWN SNAKE	Australia, PNG	1	Vuong et al. 2021	Role of Phospholipases A2 in Vascular Relaxation and Sympatholytic Effects of Five Australian Brown Snake, Pseudonaja spp., Venoms in Rat Isolated Tissues	P. affinis, P. aspidorhyncha, P. inframacula, P. nuchalis, P. textilis
60	Trimersurus elegans	ELEGANT PIT VIPER	Southeast Asia	2	Lewin et al. 2016	Varespladib (LY315920) Appears to Be a Potent, Broad-Spectrum, Inhibitor of Snake Venom Phospholipase A2 and a Possible Pre-Referral Treatment for Envenomation	28 venoms
61	Vipera berus	COMMON EUROPEAN ADDER	Europe, Asia	1	Lewin et al. 2016	Varespladib (LY315920) Appears to Be a Potent, Broad-Spectrum, Inhibitor of Snake Venom Phospholipase A2 and a Possible Pre-Referral Treatment for Envenomation	28 venoms
62	Vipera nikolskii	NIKOLSKY'S VIPER	Eastern Europe	__	Zinenko et al. 2020	PLA 2 Inhibitor Varespladib as an Alternative to the Antivenom Treatment for Bites from Nikolsky's Viper Vipera berus nikolskii	V. b. nikolskii
	ELAPIDS
	VIPERS
